# Supplementary material for: Phototactic preference and its genetic basis in the planulae of the colonial Hydrozoan Hydractinia symbiolongicarpus
Source: bioRxiv. 2024 Apr 1:2024.03.28.585045. Preprint. [Version 1] doi: 10.1101/2024.03.28.585045 (PMC11014542; doi:10.1101/2024.03.28.585045)
Supplement: Supplement 2 — Figure 2. Differential gene expression during planula development. (A) Multidimensional scaling (MDS) of 12 RNAseq replicates indicates clustering by developmental day. Red = day 1 (24hpf), yellow = day 2 (48hpf), blue = day 3 (72hpf), and green = day 4 (96hpf). (B) Pairwise comparison of the number of differentially expressed (DE) transcripts for each developmental day. Most DE transcripts occur between days 1 and 3, and days 1 and 4, while the lowest number of DE transcripts occur between days 2 and 3. [file media-2.zip]

Archive with 2 entries (2 files):
- Fig_2.pdf
- __MACOSX/._Fig_2.pdf
