# Supplementary material for: Phototactic preference and its genetic basis in the planulae of the colonial Hydrozoan Hydractinia symbiolongicarpus
Source: bioRxiv. 2024 Apr 1:2024.03.28.585045. Preprint. [Version 1] doi: 10.1101/2024.03.28.585045 (PMC11014542; doi:10.1101/2024.03.28.585045)
Supplement: Supplement 6 — Figure 6. Cnidopsin expressing bipolar neurons comprise the aboral neural plexus in H. symbiolongicarpus planula. (A-D) Day 3 (72hpf) larva labeled by RNA fluorescent in situ hybridization of cnidopsin (green; Hs_t.88569) combined with immunohistochemical staining of neural cells with anti-acetylated alpha-tubulin (red). Nuclear staining is by DAPI (blue). Box in (A) depicts section shown in panel (B) of the larval H. symbiolongicarpus neural plexus where opsin localizes to ciliary regions of bipolar sensory cells, which connect with ganglion neurons to form a plexus. Scale bars = 10um. [file media-6.zip]

Archive with 2 entries (2 files):
- Fig_6.pdf
- __MACOSX/._Fig_6.pdf
