# Supplementary material for: Phototactic preference and its genetic basis in the planulae of the colonial Hydrozoan Hydractinia symbiolongicarpus
Source: bioRxiv. 2024 Apr 1:2024.03.28.585045. Preprint. [Version 1] doi: 10.1101/2024.03.28.585045 (PMC11014542; doi:10.1101/2024.03.28.585045)
Supplement: Supplement 7 — Figure 7. Colocalization of photosensory transcripts in the aboral region of the planula. Multiplexed RNA Fluorescent in situ hybridization (FISH) of photosensory transcripts including: cnidopsin (green, Hs_t.88569), CNG (red, Hs_t.35573), CRX (magenta, Hs_t.47300), and DAPI (Blue). (A) Merged Z-Stack of all channels. (B) Each combination of individual transcript expression in single optical slice of a whole mount specimen. (C-I) Higher magnification of the aboral region with a focus on the bipolar sensory neurons of the aboral neural plexus. Cnidopsin, CNG ion channels, and CRX strongly localize to the ciliated region of bipolar sensory neurons. [file media-7.zip]

Archive with 2 entries (2 files):
- Fig_7.pdf
- __MACOSX/._Fig_7.pdf
