# Supplementary material for: Phototactic preference and its genetic basis in the planulae of the colonial Hydrozoan Hydractinia symbiolongicarpus
Source: bioRxiv. 2024 Apr 1:2024.03.28.585045. Preprint. [Version 1] doi: 10.1101/2024.03.28.585045 (PMC11014542; doi:10.1101/2024.03.28.585045)
Supplement: Supplement 13 [file media-13.zip]

Archive with 2 entries (2 files):
- Supp_Fig_5.pdf
- __MACOSX/._Supp_Fig_5.pdf
